# Supplementary material for: Comparison of school based and supplemental vaccination strategies in the delivery of vaccines to 5-19 year olds in Africa - a systematic review
Source: F1000Res. 2017 Oct 13;6:1833. [Version 1] doi: 10.12688/f1000research.12804.1 (PMC5765397; doi:10.12688/f1000research.12804.1)
Supplement: Characteristics of included studies reporting vaccination coverage [file f1000research-6-13874-s0000.tgz › 2f0cd79f-57e1-423b-b895-ccd99a219fd4_Characteristics_of_included_studies_reporting_coverage.xls]

## Sheet: Sheet1
First author and year of publication	Total population	Vaccinated population	Setting	Vaccine	Strategy code	Strategy	Year of publication
Spiegel 1993	850	833	URBAN	MENINGITIS	2	SUPPLEMENTAL IMMUNISATION ACTIVITIES	1993
CDC 1999	4045498	3495415	URBAN/RURAL	MEASLES	2	SUPPLEMENTAL IMMUNISATION ACTIVITIES	1999
Ohuma 2009	378	334	URBAN	MEASLES	2	SUPPLEMENTAL IMMUNISATION ACTIVITIES	2009
La Montagne 2011	3459	3131	RURAL	HPV	1	SCHOOL BASED VACCINATION	2011
La Montagne 2011	2835	2512	RURAL	HPV	1	SCHOOL BASED VACCINATION	2011
Binagwaho 2012	94141	88927	URBAN/RURAL	HPV	1	SCHOOL BASED VACCINATION	2012
Watson-Jones 2012	5532	4211	URBAN/RURAL	HPV	1	SCHOOL BASED VACCINATION	2012
Verguet 2013	10383500	7579955	URBAN/RURAL	MEASLES	2	SUPPLEMENTAL IMMUNISATION ACTIVITIES	2013
Moodley 2013	963	938	RURAL	HPV	1	SCHOOL BASED VACCINATION	2013
Ouatara 2013	817	782	URBAN/RURAL	MENINGITIS	2	SUPPLEMENTAL IMMUNISATION ACTIVITIES	2013
Bagonza 2013	201	197	RURAL	YELLOW FEVER	2	SUPPLEMENTAL IMMUNISATION ACTIVITIES	2013
Katagwa 2014	415	176	RURAL	HPV	1	SCHOOL BASED VACCINATION	2014
Tall 2015	232	210	RURAL	MENINGITIS	2	SUPPLEMENTAL IMMUNISATION ACTIVITIES	2015
Meyer 2015	10001	9741	URBAN/RURAL	MENINGITIS	2	SUPPLEMENTAL IMMUNISATION ACTIVITIES	2015
Synman 2015	965	495	RURAL	HPV	1	SCHOOL BASED VACCINATION	2015
Reasima 2015	2488	1967	URBAN	HPV	1	SCHOOL BASED VACCINATION	2015
Botha 2015	3465	1859	URBAN/RURAL	HPV	1	SCHOOL BASED VACCINATION	2015
Huhn 2005	25230	12238	DISPLACED	YELLOW FEVER	2	SUPPLEMENTAL IMMUNISATION ACTIVITIES	2005
Luquero 2011	1000	950	URBAN	MEASLES	2	SUPPLEMENTAL IMMUNISATION ACTIVITIES	2011
Gil Cuesta 2015	1000	874	URBAN	MEASLES	2	SUPPLEMENTAL IMMUNISATION ACTIVITIES	2015
Cavailler 2016	1000	621	URBAN	CHOLERA	2	SUPPLEMENTAL IMMUNISATION ACTIVITIES	2016
